# Supplementary material for: Mortality attributable to excess adiposity in England and Wales in 2003 and 2015: explorations with a spreadsheet implementation of the Comparative Risk Assessment methodology
Source: Popul Health Metr. 2009 Jun 30;7:11. doi: 10.1186/1478-7954-7-11 (PMC2714074; doi:10.1186/1478-7954-7-11)
Supplement: Additional file 3 — Computer model: estimated and projected mortality attributable to excess adiposity in England and Wales for the years 2003–2015. Computer model to estimate mortality, years of life lost (YLL, under varying weighting assumptions) and loss of life expectancy attributable to excess adiposity. [file 1478-7954-7-11-S3.xls]

## Sheet: Index to worksheets
		Computer Model : Estimated and Projected Mortality Attributable to Excess Adiposity
		in England and Wales for the year 2003 and 2015
		Christopher Kelly1, Nora Pashayan2, Sreetharan Munisamy1, John Powles2
		1Department of Public Health and Primary Care, Institute of Public Health, University Forvie Site, Robinson Way, Cambridge CB2 0SR, UK
		2University of Cambridge School of Clinical Medicine, Addenbrooke’s Hospital, Hills Road, Cambridge, CB2 2SP, UK
	Index to Worksheets
	Worksheet name	Description / Sources
	MainSetup	Model main sheet: top half contains all setup values; bottom half displays all key output values.
	SenstivityAnalysis	Generates sensitivity analyses based upon the BMI modification value at J7 and all other input values in MainSetup. Press the specific buttons to run macros that generate the analyses.
	Attrib_loss_of_life_expect	Cause-deleted life tables. Left-hand side of model generates life expectancy for population of interest; right-hand side estimates the effect of removing deaths attributable to HTOBMI.
	Attrib_YLL_summary	Calculates YLL by condition, sex and age-group based upon [PAF x Total deaths x YLL per death].
	LifeTable_for_YLL_weights	Provides YLL estimates for deaths in each age/sex category depending on choices made for Inputs 7, 8 and 9.
	FullLifeTables	Life tables that perform discounting and age-weighting (if selected), using standard techniques. Input values come from LifeTableOutput, based upon choices made in MainSetup (Inputs 7, 8 and 9).
	LifeTableOutput	Brings the following 4 sheets together into a consistent format, ready for lookup functions in later sheets. For PYLL75 and GBD Reference values, data is known for every year. For cohort/period tables, data is available only for every 5 years, so interpolation is performed on the intermediary cells (in grey).
	CohortLifeTableMale	Government Actuary's Department (GAD) tables using the cohort method – male. Refreshable from internet.
	CohortLifeTableFemale	Government Actuary's Department (GAD) tables using the cohort method – female. Refreshable from internet.
	PeriodLifeTableMale	Government Actuary's Department (GAD) tables using the period method – male. Refreshable from internet.
	PeriodLifeTableFemale	Government Actuary's Department (GAD) tables using the period method – female. Refreshable from internet.
	Attributable_Deaths	Calculates the number of deaths attributable to each cause, by age-group and sex. Uses values looked up from ‘Death Count’ and PAFSummary (population attributable risk).
	Deaths	Combined total UK death counts from ONS (historical) and forecasts for 2015 in a consistent format for lookup formulae. Integrates data from Mortality2001, Mortality2002, Mortality2003, Mortality2004, Mortality2005 and MortalityForecasts.
	BMISetup	Main sheet for BMI, that brings together historical and forecast BMI data. The counterfactual is also defined in this sheet (column AA), from values in MainSetup.
	BMIProjections	Linear regressions to produce forecasts for BMI to 2015. Includes a built-in ‘intervention’ scenario, whereby it is possible to alter the gradient of the forecast line away from the line of best fit (+/- depending on pessimistic/optimistic BMI forecasts respectively). Although not used in the actual model outputs, this sheet also calculates a population average BMI, by weighting the national BMI …
	PopEstimates	Collation of population pyramid data from ONS into a format that fits the categories for the CRA model. Possible to paste new values into here, and the model should update accordingly automatically.
	PAFs_for_causes_of_interest	Collates PAFs from the following 8 cause-specific sheets.
	Summary_of_Relative_Risks	Tabulated summary of relative risks used in the tool
	Colorectal_ca	Calculates PAFs for colon & rectum cancers, using the WHO CRA method.
	Breast_ca	Calculates PAFs for breast cancer, using the WHO CRA method.
	Corpus_uteri_ca	Calculates PAFs for corpus uteri cancer, using the WHO CRA method.
	Diabetes	Calculates PAFs for diabetes mellitus, using the WHO CRA method.
	Hypertensive_heart_dis	Calculates PAFs for hypertensive heart disease, using the WHO CRA method.
	Ischaemic_heart_dis	Calculates PAFs for ischaemic heart disease, using the WHO CRA method.
	Cerebrovasc_dis	Calculates PAFs for cerebrovascular disease, using the WHO CRA method.
	Deaths_2001	Deaths, England & Wales by age, sex and cause for 2001.
	Deaths_2002	Deaths, England & Wales by age, sex and cause for 2002.
	Deaths_2003	Deaths, England & Wales by age, sex and cause for 2003.
	Deaths_2004	Deaths, England & Wales by age, sex and cause for 2004.
	Deaths_2005	Deaths, England & Wales by age, sex and cause for 2005.
	MortalityForecasts	Collates data from the following 3 sheets, into a look-up-able format for later processing.
	Mortality_2015 _same_composition	Scenario 1: All cause level from GAD; composition same as average for 2003-2005.
	Mortality_2015_WHO	Scenario 2: All cause level from GAD; composition as predicted for Euro A by WHO.

## Sheet: MainSetup
	Estimates and Projections of Mortality in England and Wales Attributable to Excess Adiposity																							23
		(Abbreviations and glossary below C108)	(Note: Macros may need to be enabled)																					1981
																								1982
	- Inputs																Drop down box settings:							1983
																								1984
	1	BMI Year (HSE studies to 2004 / estimates beyond this)	(link)	2015													Same as 2003-05 average			2001	1			1985
																	WHO EUR-A 2015 estimates			2002	2			1986
	2	BMI forecast modification - % reduction from extrapolated trend	(link)	0.2													Historical linear regression			2003	3			1987
																				2004	4			1988
	3	BMI mean for distribution assumed to minimise risk (counterfactual)	(link)	21																2005	5			1989
																				2015	6			1990
	4	BMI - assumed standard deviation for counterfactual distribution	(link)	1																6	19			1991
																								1992
																								1993
	5	Mortality year (National data to 2005, plus 2015 estimate)	(link)	2015																				1994
																				PYLL75	1			1995
	6	Mortality prediction type (No. 5 = 2015 prediction)		n/a - 2015 is not a forecast																Period	2			1996
																				Reference Table	3			1997
																				Cohort				1998
	7	YLL discount factor (applied to streams of YLL)	(link)	0.03																				1999
																								2000
	8	YLL age weighting (0=no, 1=yes, GBD weights used)	(link)	1	TRUE														Main GAD Params	2003				2001
																								2002
	9	YLL Weights (Reference GBD (West Level 26) / UK Period / PYLL75)	(link)	Standard																				2003
																								2004
	10	GAD life expectancy source year	(link)	n/a																				2005
																								2006
																								2007
	- Outputs																							2008
																								2009
	1	Total attributable YLL for England and Wales	(link)	302912		5	Improvement in life expectancy at birth, if population had a mean BMI of 21 and SD of 1:																	2010
		- of which male		160770			- males	1.31 years improvement	1.3104															2011
		- of which female		142142			- females	1.21 years improvement	1.21338															2012
							Total	1.26 years improvement
	2	Total deaths in England and Wales attributable to HTOBMI	(link)	51697.7
		- of which male		25276.6
		- of which female		26421.1
																								2013
	3	Average YLL per death attributable to HTOBMI	(link)	5.8593																				2014
		- of which male		6.36043
		- of which female		5.37988
																								2015
	4	By condition, total YLL for England and Wales:	(link)																					2016
							Table 1: Attributable mortality for BMI, 2015																	2017
							Disease outcome	Deaths (counts)	YLL (count)															2018
							Ischaemic heart disease	19837.1	128134															2019
							Cerebrovascular disease	7574.87	36296.6															2020
							Diabetes	14449.9	83234.3															2021
							Colorectal cancer	3371.03	19481.3															2022
							Corpus uteri cancer	922.066	6278.5															2023
							Hypertensive heart disease	3931.56	17624.9															2024
							Breast cancer	1611.12	11862.5															2025
							Total	51697.7	302912															2026
																								2027
																								2028
																								2029
							Table 2: Number of deaths in England and Wales due to higher-than-optimal body mass																	2030
							index in 2015			of which…														2031
	6	By condition and age, total YLL for England and Wales:	(link)				Disease outcome	Total UK deaths	Deaths due to BMI	(Male)	(Female)													2032
							IHD	85105.7	19837.1	11642.4	8194.68													2033
							CV Disease	48114.8	7574.87	3494.04	4080.83													2034
							Hypertensive heart disease	8334.48	3931.56	1643.63	2287.93													2035
							Diabetes	17637.7	14449.9	6675.39	7774.56													2036
							Specific cancers	28090.4	5904.22	1821.12	4083.1													2037
							Total	187283	51697.7	25276.6	26421.1													2038
							Note: 'specific cancers' includes colorectal, corpus uteri, and breast cancer.																	2039
							Fig 5: Number of deaths due to higher-than-optimal body mass																	2040
							index in 2015																	2041
																								2042
																								2043
																								2044
																								2045
																								2046
																								2047
																								2048
																								2049
																								2050
																								2051
																								2052
																								2053
																								2054
	7	By condition and age, total numbers of deaths attributable to HTOBMI for England and Wales:		(link)

## Sheet: SensitivityAnalysis
	Sensitivity Analysis
		1. Adjust settings in MainSetup sheet		[link to setup sheet]		Macro status:
		2. Adjust intervention BMI settings				Paused				FALSE
		3. Press 'Run Analysis' to perform the sensitivity analysis.
		OUTPUT:						Intervention BMI	0.2
		Life Expectancy Forecasts for 2015
				Male				Female
				Mortality Forecasts				Mortality Forecasts
				Baseline	Linear extrapolation	GBD model		Baseline	Linear extrapolation	GBD model
		BMI Forecasts	Baseline	1.1209	0.850797	1.18004		0.960156	0.629963	1.14039
			Linear regression	1.28221	0.965649	1.33874		1.04283	0.6811	1.23031
			Intervention (20% improvement)	1.25298	0.945065	1.3104		1.0273	0.671473	1.21338
		1. Adjust settings in MainSetup sheet		[link to setup sheet]		Macro status:
		2. Adjust intervention BMI settings				Paused
		3. Press 'Run Analysis' to perform the sensitivity analysis.
		Total UK YLL for 2015
				Male				Female
				YLL Forecasts				YLL Forecasts
				Baseline	Linear extrapolation	GBD model		Baseline	Linear extrapolation	GBD model
		BMI Forecasts	Baseline	190301	131846	192371		144272	85953.5	175003
			Linear regression	215055	148696	214697		156384	93478.6	187381
			Intervention (20% improvement)	208235	144059	208581		153004	91367.4	183909

## Sheet: Attrib_loss_of_life_expect
	Loss of Life Expectancy attributable to excess adiposity
	Inputs:		Population / mortality data from ONS					Actual life expectancy is at column R												Better approximation of R from K&F (eqn 4b, p157)
			Attributable deaths due to obesity from underlying model					Life expectancy with adiposity attributable deaths deleted is at AI
			ax data from Human Mortality Database (mortality.org)					A source for the methodology is given below (B56)												Improved R
MALES
			Male 2003 ONS		From ONS 2003		apportioned to each group	Mortality.org 2000-03
Age	x	n	pop		death	Cause-specific death		ax	ax (proportion)	dx	Lx	Tx	Mx	qx	px	lx	ex		R i	R i	*nqx-i	*npx i	*nqx i	*naxi	*naxi (proportion)	*ndx- i	*nMx i	*nMx- i	*nLx- i	*nTx- i	R- i	*npx- i	*nlx- i	*nex- i			*naxi			var(qx)	lx2[(1-ax)n1+ex+1]2var(qx)2	sum(lx2[(1-ax)n1+ex+1]2var(qx)2)	Var(ex)	SE(ex)
<1	0	1	311.4		0.584	0	0.0001	0.06	0.06	187.21	99824	7.67473e+06	0.0018754	0.0018721	0.998128	100000	76.7473		0.000171233	0.000171233	0.00187178	1	3.20866e-07	0.06088	0.06088	187.178	3.2113e-07	0.00187508	100000	7.80577e+06	0.999829	0.998128	100000	78.0577			0.999839			5.99007e-06	3.53595e+08	6.08849e+09	0.608849	0.780288
1-4	1	4	1230		0.305		0.0001	1.55	0.3875	98.9412	399009	7.57491e+06	0.000247967	0.000991268	0.999009	99812.8	75.8911		0.000327869	0.000327869	0.000990943	1	3.25167e-07	1.55121	0.387804	98.9088	8.13008e-08	0.000247886	399009	7.70577e+06	0.999672	0.999009	99812.8	77.2022			3.9992			3.21848e-06	1.77559e+08	5.73489e+09	0.575643	0.758711
5-9	5	5	1656.3		0.189	0	0.0001	2.41	0.482	56.8748	498422	7.1759e+06	0.00011411	0.00057038	0.99943	99713.8	71.9649		0.000529101	0.00052306	0.000570079	1	2.98428e-07	2.41074	0.482148	56.8448	6.03755e-08	0.000114049	498422	7.30676e+06	0.999471	0.99943	99713.9	73.2772			4.99863			1.72036e-06	8.28479e+07	5.55733e+09	0.558927	0.747615
10-14	10	5	1765.3		0.244		0.0001	2.81	0.562	68.8522	498134	6.67747e+06	0.00013822	0.000690892	0.999309	99657	67.0046		0.000409836	0.000423362	0.000690608	1	2.92598e-07	2.81076	0.562151	68.824	5.66476e-08	0.000138163	498135	6.80834e+06	0.99959	0.999309	99657.1	68.3177			2.5			1.95492e-06	8.01202e+07	5.47448e+09	0.551224	0.742444
15-19	15	5	1748.3		0.808	0	0.0001	3.01	0.602	229.918	497483	6.17934e+06	0.000462163	0.00230869	0.997691	99588.1	62.049		0.000123762	0.000126573	0.00230841	1	2.92556e-07	3.0123	0.60246	229.89	5.71984e-08	0.000462106	497484	6.3102e+06	0.999876	0.997692	99588.2	63.3629			2.5			6.58138e-06	2.28569e+08	5.39436e+09	0.543908	0.737501
20-24	20	5	1645.9		1.229		0.0001	2.51	0.502	370.267	495869	5.68186e+06	0.000746704	0.00372659	0.996273	99358.2	57.1856		8.1367e-05	8.17944e-05	0.00372629	1	3.05383e-07	2.51464	0.502928	370.238	6.0757e-08	0.000746643	495872	5.81272e+06	0.999919	0.996274	99358.4	58.5026			2.5			1.12577e-05	3.34724e+08	5.1658e+09	0.523275	0.723377
25-29	25	5	1634.1		1.323		0.0001	2.57	0.514	399.926	493968	5.18599e+06	0.00080962	0.00404015	0.99596	98987.9	52.3901		7.55858e-05	7.1242e-05	0.00403985	1	2.88411e-07	2.57491	0.514982	399.897	6.11958e-08	0.000809559	493971	5.31685e+06	0.999924	0.99596	98988.1	53.712			2.64362			1.22879e-05	3.01278e+08	4.83107e+09	0.493036	0.702165
30-34	30	5	1953.9		1.937	0.621644	0.145866	2.59	0.518	487.512	491765	4.69202e+06	0.000991351	0.00494494	0.995055	98588	47.5922		0.0753052	0.0717918	0.00457341	0.999644	0.000355823	2.59554	0.519107	450.885	7.46538e-05	0.000916697	491857	4.82288e+06	0.924695	0.995427	98588.2	48.9194			2.78724			1.25614e-05	2.49724e+08	4.52979e+09	0.466047	0.682677
35-39	35	5	2078.2		2.672		0.201215	2.62	0.524	628.729	489006	4.20026e+06	0.00128573	0.00640903	0.993591	98100.5	42.8158		0.0753052	0.0753052	0.00592783	0.999516	0.000484069	2.62706	0.525412	581.741	9.6822e-05	0.00118891	489306	4.33102e+06	0.924695	0.994072	98137.3	44.1322			2.63325			1.52741e-05	2.40572e+08	4.28007e+09	0.444742	0.66689
40-44	40	5	1927.8		3.646		0.274563	2.64	0.528	917.634	485193	3.71125e+06	0.00189128	0.00941436	0.990586	97471.8	38.0751		0.0753052	0.0750798	0.0087085	0.99929	0.000709924	2.65029	0.530058	849.563	0.000142423	0.00174885	485782	3.84171e+06	0.924695	0.991291	97555.6	39.3797			2.87265			2.408e-05	2.92751e+08	4.0395e+09	0.425177	0.652056
45-49	45	5	1689.6		4.969	3.48048	0.692334	2.7	0.54	1410.26	479527	3.22606e+06	0.00294093	0.0146059	0.985394	96554.1	33.4119		0.139331	0.138992	0.0125837	0.997957	0.00204299	2.7145	0.542901	1216.92	0.000409762	0.00253117	480749	3.35593e+06	0.860669	0.987416	96706	34.7024			2.74126			4.23054e-05	3.83116e+08	3.74675e+09	0.401895	0.633952
50-54	50	5	1640.7		7.725		1.07633	2.65	0.53	2215.34	470513	2.74653e+06	0.00470836	0.0232842	0.976716	95143.9	28.8671		0.139331	0.139331	0.0200728	0.996723	0.00327718	2.67365	0.53473	1916.73	0.000656018	0.00405234	472987	2.87518e+06	0.860669	0.979927	95489.1	30.1101			2.69733			6.85473e-05	4.4708e+08	3.36363e+09	0.371575	0.60957
55-59	55	5	1677.9		12.286		1.71182	2.69	0.538	3345.64	456914	2.27602e+06	0.00732225	0.0360023	0.963998	92928.5	24.4921		0.139331	0.139365	0.0310649	0.994903	0.00509696	2.72604	0.545207	2906.81	0.00102021	0.00630203	461252	2.4022e+06	0.860669	0.968935	93572.4	25.6721			2.61406			0.000101701	4.4923e+08	2.91655e+09	0.337731	0.581146
60-64	60	5	1274.4		15.935	4.88824	2.01355	2.66	0.532	5441.48	435181	1.8191e+06	0.0125039	0.0607423	0.939258	89582.9	20.3063		0.12636	0.126384	0.0532754	0.992111	0.00788862	2.72282	0.544563	4830.24	0.00158	0.0109239	442328	1.94094e+06	0.87364	0.946725	90665.6	21.4077			2.62032			0.000217478	6.16036e+08	2.46732e+09	0.307451	0.554482
65-69	65	5	1134.7		22.75		2.87469	2.67	0.534	8058.45	401931	1.38392e+06	0.0200494	0.0957727	0.904227	84141.4	16.4475		0.12636	0.126381	0.0841964	0.987357	0.0126428	2.76932	0.553863	7227.02	0.00253344	0.0175159	413055	1.49862e+06	0.87364	0.915804	85835.3	17.4592			2.58711			0.000364569	5.99223e+08	1.85128e+09	0.261489	0.51136
70-74	70	5	957.3		32.368	7.45456	3.21556	2.65	0.53	11915.7	352413	981989	0.0338118	0.156615	0.843385	76083	12.9068		0.0993439	0.0993442	0.142222	0.983221	0.0167791	2.82091	0.564182	11179.8	0.00335899	0.0304528	368680	1.08556e+06	0.900656	0.857778	78608.3	13.8097			2.58839			0.000639109	5.4717e+08	1.25206e+09	0.216297	0.465078
75-79	75	5	733.9		42.67		4.239	2.58	0.516	16353	281262	629576	0.0581414	0.254849	0.745151	64167.3	9.81148		0.0993439	0.0993568	0.232752	0.971195	0.0288047	2.87268	0.574535	15694.1	0.00577599	0.0523654	303756	716880	0.900656	0.767248	67428.5	10.6317			2.5438			0.0011342	4.39827e+08	7.04891e+08	0.171197	0.413759
80-85	80	5	497.1		46.959	8.83165	4.10672	2.47	0.494	18227.7	192955	348314	0.0944659	0.381219	0.618781	47814.3	7.28473		0.0874534	0.0874714	0.354691	0.958883	0.0411173	2.9482	0.589639	18349.7	0.00826136	0.0862045	221022	413124	0.912547	0.645309	51734.4	7.98549			4.76219			0.00191499	2.65064e+08	2.65064e+08	0.115941	0.3405
85+	85	5	283.7		54.028		4.72493	2.35	0.47	29586.6	155359	155359	0.190441	1	0	29586.6	5.25098		0.0874534	0.0874534	1	0	1	4.76825	0.95365	33384.7	0.0166547	0.173786	192102	192102	0.912547	0	33384.7	5.75421			5.75421			0	0	0	0	0
							(interpolated)
FEMALES
			Female 2003 ONS		From ONS 2003		apportioned to each group	Mortality.org 2000-03
Age	x	n	pop		death	Cause-specific death		ax	ax (proportion)	dx	Lx	Tx	Mx	qx	px	lx	ex		R i		*nqx-i	*npx i	*nqx i	*naxi	*naxi (proportion)	*ndx- i	*nMx i	*nMx- i	*nLx- i	*nTx- i	R- i	*npx- i	*nlx- i	*nex- i			*naxi			var(qx)	lx2[(1-ax)n1+ex+1]2var(qx)2	sum(lx2[(1-ax)n1+ex+1]2var(qx)2)	Var(ex)	SE(ex)
<1	0	1	294.8	0.000458	0.458	0	1e-09	0.06	0.06	155.133	99854.2	8.09462e+06	0.0015536	0.00155133	0.998449	100000	80.9462		2.18341e-09	2.18341e-09	0.00155133	1	3.38984e-12	0.0607377	0.0607377	155.133	3.39213e-12	0.0015536	100000	8.21595e+06	1	0.998449	100000	82.1595			1			5.24649e-06	3.44323e+08	5.19257e+09	0.519257	0.720595
1-4	1	4	1172	0.000281	0.281		1e-09	1.55	0.3875	95.6994	399145	7.99476e+06	0.000239761	0.000958481	0.999042	99844.9	80.0718		3.55872e-09	3.55872e-09	0.000958481	1	3.4126e-12	1.55118	0.387794	95.6994	8.53242e-13	0.000239761	399145	8.11595e+06	1	0.999042	99844.9	81.2856			4			3.26621e-06	2.01145e+08	4.84825e+09	0.486333	0.697376
5-9	5	5	1578.7	0.000153	0.153	0	1e-09	2.41	0.482	48.3239	498621	7.59562e+06	9.69152e-05	0.000484454	0.999516	99749.2	76.1472		6.53595e-09	6.41092e-09	0.000484454	1	3.10652e-12	2.4106	0.48212	48.3239	6.33433e-13	9.69152e-05	498621	7.71681e+06	1	0.999516	99749.2	77.3621			5			1.53322e-06	8.30264e+07	4.64711e+09	0.467051	0.683411
10-14	10	5	1676.8	0.000193	0.193		1e-09	2.81	0.562	57.3635	498379	7.097e+06	0.0001151	0.000575356	0.999425	99700.8	71.1829		5.18135e-09	5.28081e-09	0.000575356	1	3.03924e-12	2.81064	0.562128	57.3635	5.96374e-13	0.0001151	498379	7.21819e+06	1	0.999425	99700.8	72.3985			2.5			1.71422e-06	7.97502e+07	4.56408e+09	0.459151	0.677607
15-19	15	5	1649.6	0.000353	0.353	0	1e-09	3.01	0.602	106.569	498005	6.59862e+06	0.000213991	0.0010695	0.99893	99643.5	66.2223		2.83286e-09	2.86838e-09	0.0010695	1	3.06943e-12	3.0111	0.60222	106.569	6.06208e-13	0.000213991	498005	6.71981e+06	1	0.99893	99643.5	67.4385			2.5			3.23685e-06	1.28692e+08	4.48433e+09	0.451648	0.672047
20-24	20	5	1636.8	0.000461	0.461		1e-09	2.51	0.502	140.073	497336	6.10061e+06	0.000281647	0.00140725	0.998593	99536.9	61.2899		2.1692e-09	2.1807e-09	0.00140725	1	3.07099e-12	2.51178	0.502356	140.073	6.10948e-13	0.000281647	497336	6.2218e+06	1	0.998593	99536.9	62.5075			2.5			4.28972e-06	1.47258e+08	4.35564e+09	0.439626	0.663043
25-29	25	5	1627.5	0.000581	0.581		1e-09	2.57	0.514	177.264	496553	5.60328e+06	0.000356989	0.0017834	0.998217	99396.8	56.3728		1.72117e-09	1.47114e-09	0.0017834	1	2.62601e-12	2.57221	0.514442	177.264	6.14439e-13	0.000356989	496554	5.72447e+06	1	0.998217	99396.8	57.5921			2.66099			5.46444e-06	1.56838e+08	4.20838e+09	0.425961	0.652657
30-34	30	5	1974.5	0.000988	0.988	0.383793	0.0782153	2.59	0.518	247.938	495500	5.10672e+06	0.00050038	0.00249889	0.997501	99219.6	51.4689		0.0791653	0.0696757	0.00230129	0.999826	0.000174314	2.5928	0.518561	228.333	3.96127e-05	0.000460767	495548	5.22791e+06	0.920835	0.997699	99219.6	52.6903			2.82199			6.30448e-06	1.49025e+08	4.05154e+09	0.411553	0.641524
35-39	35	5	2101	0.001527	1.527		0.120885	2.62	0.524	359.04	494004	4.61122e+06	0.000726797	0.00362771	0.996372	98971.6	46.5914		0.0791653	0.0791653	0.003341	0.999712	0.000287669	2.62398	0.524796	330.73	5.75371e-05	0.00066926	494170	4.73237e+06	0.920835	0.996659	98991.2	47.8059			2.6835			8.58712e-06	1.63819e+08	3.90252e+09	0.398404	0.631192
40-44	40	5	1954.6	0.002333	2.333		0.184693	2.64	0.528	586.864	491678	4.11722e+06	0.00119359	0.00595121	0.994049	98612.6	41.7515		0.0791653	0.0789463	0.00548137	0.999529	0.000471118	2.64647	0.529295	540.795	9.44913e-05	0.0010991	492030	4.2382e+06	0.920835	0.994519	98660.5	42.9574			2.89102			1.50905e-05	2.27175e+08	3.7387e+09	0.384464	0.620051
45-49	45	5	1719.9	0.003359	3.359	2.29496	0.467538	2.7	0.54	952.951	487937	3.62554e+06	0.00195302	0.00972143	0.990279	98025.7	36.9856		0.13919	0.138863	0.00837399	0.998644	0.00135563	2.70965	0.541929	821.654	0.00027184	0.00168118	488717	3.74617e+06	0.86081	0.991626	98119.7	38.1795			2.73743			2.78617e-05	3.2092e+08	3.51152e+09	0.365439	0.604516
50-54	50	5	1673.4	0.005155	5.155		0.717522	2.65	0.53	1484.44	481875	3.1376e+06	0.00308055	0.0152921	0.984708	97072.8	32.3222		0.13919	0.13919	0.0131777	0.997857	0.00214264	2.66551	0.533102	1282.16	0.000428781	0.00265177	483497	3.25745e+06	0.86081	0.986822	97298.1	33.4791			2.68651			4.46695e-05	3.822e+08	3.1906e+09	0.338593	0.581887
55-59	55	5	1714.6	0.007974	7.974		1.1099	2.69	0.538	2199.11	472862	2.65573e+06	0.00465065	0.0230061	0.976994	95588.3	27.783		0.13919	0.139154	0.0198359	0.996766	0.00323354	2.71298	0.542595	1904.56	0.000647322	0.00400333	475724	2.77395e+06	0.86081	0.980164	96015.9	28.8905			2.64989			6.48487e-05	3.90869e+08	2.8084e+09	0.307361	0.554402
60-64	60	5	1324.9	0.010015	10.015	3.78172	1.51605	2.66	0.532	3468.33	458830	2.18287e+06	0.00755906	0.0371384	0.962862	93389.2	23.3739		0.151378	0.151346	0.0316063	0.994289	0.00571141	2.69714	0.539429	2974.52	0.00114427	0.00641479	463707	2.29823e+06	0.848622	0.968394	94111.3	24.4203			2.65882			0.000132605	5.35238e+08	2.41753e+09	0.277191	0.526489
65-69	65	5	1213	0.014967	14.967		2.26567	2.67	0.534	5392.56	437040	1.72404e+06	0.0123388	0.05997	0.94003	89920.9	19.1728		0.151378	0.151426	0.0511284	0.990679	0.00932102	2.72999	0.545998	4659.68	0.00186783	0.010471	445107	1.83452e+06	0.848622	0.948872	91136.8	20.1293			2.61109			0.000225879	5.62898e+08	1.88229e+09	0.232791	0.482484
70-74	70	5	1121.7	0.024024	24.024	7.03956	2.7242	2.65	0.53	8618.16	402389	1.287e+06	0.0214175	0.101956	0.898044	84528.3	15.2256		0.113395	0.113376	0.0909381	0.987882	0.012118	2.75833	0.551667	7864.06	0.00242864	0.0189889	414757	1.38941e+06	0.886605	0.909062	86477.1	16.0668			2.65675			0.000388577	5.44435e+08	1.3194e+09	0.184659	0.42972
75-79	75	5	986.4	0.038056	38.056		4.31536	2.58	0.516	13392.9	347140	884608	0.0385807	0.176431	0.823569	75910.2	11.6534		0.113395	0.113301	0.158103	0.978247	0.0217526	2.77611	0.555221	12428.9	0.00437486	0.0342058	365425	974657	0.886605	0.841897	78613.1	12.3982			2.56599			0.000673638	4.71153e+08	7.74962e+08	0.134487	0.366725
80-85	80	5	821.8	0.054614	54.614	12.921	4.0912	2.47	0.494	17783.4	267594	537468	0.0664566	0.284456	0.715544	62517.3	8.59711		0.0749111	0.0744166	0.266288	0.9754	0.0246005	2.82298	0.564597	17624	0.00497834	0.0614782	292553	609233	0.925089	0.733712	66184.2	9.20511			4.79754			0.00106014	3.03809e+08	3.03809e+08	0.0777321	0.278805
85+	85	5	711.1	0.117871	117.871		8.82985	2.35	0.47	44733.9	269873	269873	0.165759	1	0	44733.9	6.03287		0.0749111	0.0749111	1	0	1	4.80149	0.960297	48560.1	0.0124172	0.153342	316680	316680	0.925089	0	48560.1	6.52139			6.52139			0	0	0	0	0
							(interpolated)
	Preston SH, Heuveline P, Guillot M. Demography: measuring and modeling population processes. Oxford: Blackwell; 2001, section 4.4 (p 80)
																																					so not useful
																																													Var from birth excluding the last interval (85+)
																																													Var				0.608849
																																													SE				0.780288
																																													LE at birth				76.7473
																																													width of CI interval 95%				1.52936
																																													Var from birth including the last interval (85+)
																																													Var				#REF!
																																													SE				#REF!
																																													LE at birth				76.7473
																																													width of CI interval 95%				#REF!
																																													variance beyond age 85				#REF!
[truncated: 2 more columns]

## Sheet: YLL_Summary
	Years of Life Lost (YLL) Attributable to HTOBMI - Summary
	Inputs:	PARs applied to numbers of deaths
		YLL from LifeTable_for_YLL_weights		Note that YLL weights will reflect choices for reference life table, discounting and age-weighting (Inputs 7, 8, 9)
																								GRAPH INPUTS:
	RF_CODE	PARAMETER	GDBCAUSE	M00	M05	M15	M30	M45	M60	M70	M80	F00	F05	F15	F30	F45	F60	F70	F80	Total YLL				GDBCAUSE	0 - 4	5 - 14	15 - 29	30 - 44	45 - 59	60 - 69	70 - 79	80 +
	7	YLL	W064 Colon and rectum cancers	0	0	0	580.678	3171.28	3412.64	2581.57	877.138	0	0	0	474.73	2440.25	2630.02	2238.12	1074.9	19481.3			1	W064 Colon and rectum cancers (M)	0	0	0	580.678	3171.28	3412.64	2581.57	877.138
																							2	(F)	0	0	0	474.73	2440.25	2630.02	2238.12	1074.9
	7	YLL	W069 Breast cancer	0	0	0	0	0	0	0	0	0	0	0	0	4763.56	4169.14	2175.51	754.273	11862.5			3	W069 Breast cancer (M)	0	0	0	0	0	0	0	0
																							4	(F)	0	0	0	0	4763.56	4169.14	2175.51	754.273
	7	YLL	W071 Corpus uteri cancer	0	0	0	0	0	0	0	0	0	0	0	334.049	1992.12	2103.58	1354.45	494.302	6278.5			5	W071 Corpus uteri cancer (M)	0	0	0	0	0	0	0	0
																							6	(F)	0	0	0	334.049	1992.12	2103.58	1354.45	494.302
	7	YLL	W079 Diabetes mellitus	0	0	0	4179.13	11021.8	9122.06	9529.24	3633.61	0	0	0	4824.53	14105.4	10829.4	10285.6	5703.68	83234.3			7	W079 Diabetes mellitus (M)	0	0	0	4179.13	11021.8	9122.06	9529.24	3633.61
																							8	(F)	0	0	0	4824.53	14105.4	10829.4	10285.6	5703.68
	7	YLL	W106 Hypertensive heart disease	0	0	0	929.079	3068.11	2400.77	1910.14	966.996	0	0	0	440.652	1316.21	1548	2687.05	2357.87	17624.9			9	W106 Hypertensive heart disease (M)	0	0	0	929.079	3068.11	2400.77	1910.14	966.996
																							10	(F)	0	0	0	440.652	1316.21	1548	2687.05	2357.87
	7	YLL	W107 Ischaemic heart disease	0	0	0	8214.34	32169.8	23999.2	16501.9	4063.21	0	0	0	2361.02	9370.84	11965.7	13675	5812.78	128134			11	W107 Ischaemic heart disease (M)	0	0	0	8214.34	32169.8	23999.2	16501.9	4063.21
																							12	(F)	0	0	0	2361.02	9370.84	11965.7	13675	5812.78
	7	YLL	W108 Cerebrovascular disease	0	0	0	1584.73	5029.2	4795.92	5053.24	1974.12	0	0	0	1274.33	3333.2	3637.46	6011.05	3603.38	36296.6			13	W108 Cerebrovascular disease (M)	0	0	0	1584.73	5029.2	4795.92	5053.24	1974.12
																							14	(F)	0	0	0	1274.33	3333.2	3637.46	6011.05	3603.38
	7	YLL	W127 Osteoarthritis	0	0	0	0	0	0	0	0	0	0	0	0	0	0	0	0	0			15	W127 Osteoarthritis (M)	0	0	0	0	0	0	0	0
																							16	(F)	0	0	0	0	0	0	0	0
	Total number of years of life lost			0	0	0	15488	54460.2	43730.6	35576.1	11515.1	0	0	0	9709.32	37321.6	36883.3	38426.8	19801.2	302912					0	0	0	15488	54460.2	43730.6	35576.1	11515.1
		Total YLL's lost:			302912			YLL's lost per death:			5.8593
		Total death counts:			51697.7
		Total Male YLL's lost:			160770			YLL's lost per male death:				6.36043
		Total Female YLL's lost:			142142			YLL's lost per female death:				5.37988
	MALE			M00	M05	M15	M30	M45	M60	M70	M80	Total YLL
	Total number of years of life lost			0	0	0	15488	54460.2	43730.6	35576.1	11515.1	160770
	Total deaths			0	0	0	621.644	3480.48	4888.24	7454.56	8831.65	25276.6
	TOTAL YLL/Death			0	0	0	24.9145	15.6473	8.94608	4.77239	1.30384	6.36043
	FEMALE			F00	F05	F15	F30	F45	F60	F70	F80	Total YLL
	Total number of years of life lost			0	0	0	9709.32	37321.6	36883.3	38426.8	19801.2	142142
	Total deaths			0	0	0	383.793	2294.96	3781.72	7039.56	12921	26421.1
	TOTAL YLL/Death			0	0	0	25.2983	16.2624	9.75305	5.45868	1.53248	5.37988
	TOTAL			MF00	MF05	MF15	MF30	MF45	MF60	MF70	MF80	Total YLL
	Total number of years of life lost			0	0	0	25197.3	91781.8	80613.9	74002.9	31316.3	302912
	Total deaths			0	0	0	1005.44	5775.44	8669.96	14494.1	21752.7	51697.7
	TOTAL YLL/Death			0	0	0	25.061	15.8917	9.29807	5.10571	1.43965	5.8593
	TOTAL 2015			MF00	MF05	MF15	MF30	MF45	MF60	MF70	MF80	Total YLL
	Total number of years of life lost			0	0	0	25549.6	92907.3	81785.7	75573.5	32124.7	307941
	Total deaths			0	0	0	1019.51	5846.77	8797.7	14802.7	22331.6	52798.3
	TOTAL YLL/Death			0	0	0	25.0606	15.8904	9.29626	5.10539	1.43853	5.8324

## Sheet: LifeTable_for_YLL_weights
	Abridged Life Tables for deriving YLL for deaths in each age/sex category
	This table shows additional years of life that would have been expected at the average ages of death shown in column D (for deaths in age categories given in Col C).
	The streams of YLL may be discounted at 3% pa or not, and have GBD age-weightling applied to them or not. This is indicated in the square brackets [discount rate, age weighing]
	You can use these for YLL calculations based on the age groups shown in column B (represented in the age group labels used by the first number in the range).
				Standard e(a)		YLL/death at age a		YLL/death at age a		YLL/death at age a
			Average	West Level 26		[0.03,1]		[0.03,0]		[0,1]
		Age group	age at death	Males	Females	Males	Females	Males	Females	Males	Females
	0	0-4	2.5	77.8674	80.3812	35.0894	35.2106	30.1093	30.3435	85.5802	86.8799
	5	5-14	10	70.4	72.99	37.4699	37.6256	29.3001	29.6017	79.721	81.0575
	15	15-29	22.5	57.9545	60.625	33.8428	34.0751	27.474	27.9251	62.5511	63.9255
	30	30-44	37.5	43.103	45.955	24.9145	25.2983	24.185	24.9352	40.3896	41.8477
	45	45-59	52.5	28.656	31.68	15.6473	16.2624	19.222	20.4459	22.2148	23.7337
	60	60-69	65	17.499	20.44	8.94608	9.75305	13.6142	15.2795	11.2726	12.6969
	70	70-79	75	10.166	12.28	4.77239	5.45868	8.76206	10.272	5.49809	6.45864
	80	80+	90	3.544	4.25	1.30384	1.53248	3.3621	3.99022	1.37313	1.6301
	YLL weights for deaths in each age category			Note:
				Will incorporate effects of discounting (or not) and age-weighting (or not)
	Age category	Years to live at age		according to selections at Inputs 7 and 8 (MainSetup sheet).
	M00	35.0894
	M05	37.4699
	M15	33.8428
	M30	24.9145
	M45	15.6473
	M60	8.94608
	M70	4.77239
	M80	1.30384
	F00	35.2106
	F05	37.6256
	F15	34.0751
	F30	25.2983
	F45	16.2624
	F60	9.75305
	F70	5.45868
	F80	1.53248

## Sheet: FullLifeTables
	Full Life Tables - Setup sheet
	This table shows life expectancies at the EXACT ages shown in column A. To use these for YLL calculations, you may need to interpolate life expectancies at average ages of death.
	MODEL	Standard		Discount rate (r)	0.03	0.03	0.03	0.03	0	0
	TYPE:			Beta (b)	0.04	0.04	0.04	0.04	0.04	0.04
				Constant (C)	0.1658	0.1658	0.1658	0.1658	0.1658	0.1658
				-(b+r)	-0.07	-0.07	-0.07	-0.07	-0.04	-0.04
			Age wt factor	K	1	1	0	0	1	1		K=0 uniform age weights
												K=1 standard age weights
		INPUT VALUES FROM LifeTableOutput			YLL/death at age a		YLL/death at age a		YLL/death at age a			Standard e(a)		Life Tables from GAD for year
	age				[0.03,1]		[0.03,0]		[0,1]			West Level 26		2003
		Males	Females		Males	Females	Males	Females	Males	Females		Males	Females	Males	Females
	0	80	82.5		33.0109	33.1251	30.3094	30.5279	85.8843	87.1903		80	82.5	76.4	80.7
	1	79.358	81.84		33.9526	34.0671	30.2506	30.4718	85.9962	87.2803		79.358	81.84	75.5	79.8
	2	78.3642	80.8675		34.7501	34.8689	30.1573	30.3871	85.7658	87.0603		78.3642	80.8675	74.6	78.9
	3	77.3705	79.895		35.4288	35.5522	30.0612	30.2999	85.3946	86.6995		77.3705	79.895	73.7	78
	4	76.3768	78.9225		35.9967	36.1249	29.9622	30.2101	84.8939	86.2092		76.3768	78.9225	72.8	77.1
	5	75.383	77.95		36.4614	36.5944	29.8602	30.1176	84.2744	85.6001		75.383	77.95	71.9	76.2
	6	74.3864	76.958		36.8298	36.967	29.7548	30.0205	83.5448	84.8727		74.3864	76.958	70.92	75.2
	7	73.3898	75.966		37.1087	37.2503	29.6461	29.9204	82.7161	84.0461		73.3898	75.966	69.94	74.2
	8	72.3932	74.974		37.3044	37.4506	29.5342	29.8173	81.797	83.1292		72.3932	74.974	68.96	73.2
	9	71.3966	73.982		37.423	37.5738	29.4189	29.7111	80.7961	82.1304		71.3966	73.982	67.98	72.2
	10	70.4	72.99		37.4699	37.6256	29.3001	29.6017	79.721	81.0575		70.4	72.99	67	71.2
	11	69.4028	71.996		37.4505	37.611	29.1777	29.4887	78.579	79.9169		69.4028	71.996	66	70.22
	12	68.4056	71.002		37.3697	37.5353	29.0515	29.3723	77.3771	78.7165		68.4056	71.002	65	69.24
	13	67.4084	70.008		37.2323	37.4031	28.9214	29.2524	76.1218	77.4627		67.4084	70.008	64	68.26
	14	66.4112	69.014		37.0426	37.2188	28.7875	29.1289	74.8191	76.1616		66.4112	69.014	63	67.28
	15	65.414	68.02		36.8048	36.9866	28.6494	29.0016	73.4748	74.8187		65.414	68.02	62	66.3
	16	64.4188	67.032		36.523	36.7107	28.5074	28.8713	72.0951	73.4424		64.4188	67.032	61.02	65.3
	17	63.4236	66.044		36.2005	36.3944	28.3612	28.7371	70.6839	72.0347		63.4236	66.044	60.04	64.3
	18	62.4284	65.056		35.841	36.0412	28.2105	28.5988	69.2458	70.6		62.4284	65.056	59.06	63.3
	19	61.4332	64.068		35.4475	35.6543	28.0553	28.4564	67.7851	69.1426		61.4332	64.068	58.08	62.3
	20	60.438	63.08		35.0231	35.2367	27.8953	28.3097	66.3057	67.6667		60.438	63.08	57.1	61.3
	21	59.4446	62.098		34.5708	34.7917	27.7308	28.1595	64.8124	66.1788		59.4446	62.098	56.14	60.32
	22	58.4512	61.116		34.0931	34.3215	27.5613	28.0048	63.3076	64.6794		58.4512	61.116	55.18	59.34
	23	57.4578	60.134		33.5925	33.8287	27.3867	27.8455	61.7946	63.1717		57.4578	60.134	54.22	58.36
	24	56.4644	59.152		33.0713	33.3155	27.2068	27.6814	60.2762	61.6587		56.4644	59.152	53.26	57.38
	25	55.471	58.17		32.5316	32.7841	27.0215	27.5124	58.7553	60.1432		55.471	58.17	52.3	56.4
	26	54.4792	57.19		31.9756	32.2368	26.8309	27.3387	57.2352	58.6287		54.4792	57.19	51.34	55.42
	27	53.4874	56.21		31.4051	31.6752	26.6345	27.1599	55.7175	57.1164		53.4874	56.21	50.38	54.44
	28	52.4956	55.23		30.8217	31.1011	26.4322	26.9757	54.2042	55.6087		52.4956	55.23	49.42	53.46
	29	51.5038	54.25		30.2273	30.5161	26.2237	26.786	52.6974	54.1074		51.5038	54.25	48.46	52.48
	30	50.512	53.27		29.6231	29.9218	26.009	26.5907	51.1989	52.6144		50.512	53.27	47.5	51.5
	31	49.5226	52.292		29.011	29.3198	25.7884	26.3899	49.7117	51.1324		49.5226	52.292	46.56	50.52
	32	48.5332	51.314		28.392	28.7112	25.5611	26.1832	48.2359	49.6618		48.5332	51.314	45.62	49.54
	33	47.5438	50.336		27.7673	28.0972	25.3269	25.9703	46.7731	48.2042		47.5438	50.336	44.68	48.56
	34	46.5544	49.358		27.1379	27.4789	25.0857	25.751	45.3244	46.7607		46.5544	49.358	43.74	47.58
	35	45.565	48.38		26.5049	26.8575	24.8372	25.5253	43.891	45.3325		45.565	48.38	42.8	46.6
	36	44.5802	47.41		25.87	26.2347	24.5825	25.2947	42.4765	43.9246		44.5802	47.41	41.84	45.64
	37	43.5954	46.44		25.2333	25.6106	24.3201	25.0573	41.0792	42.534		43.5954	46.44	40.88	44.68
	38	42.6106	45.47		24.5957	24.986	24.0498	24.813	39.7	41.1615		42.6106	45.47	39.92	43.72
	39	41.6258	44.5		23.9579	24.3616	23.7715	24.5614	38.3396	39.8077		41.6258	44.5	38.96	42.76
	40	40.641	43.53		23.3204	23.7381	23.4847	24.3024	36.9988	38.4735		40.641	43.53	38	41.8
	41	39.666	42.568		22.6857	23.1172	23.1924	24.0379	35.6832	37.1633		39.666	42.568	37.08	40.84
	42	38.691	41.606		22.0526	22.4984	22.8914	23.7658	34.3882	35.8736		38.691	41.606	36.16	39.88
	43	37.716	40.644		21.4216	21.8822	22.5815	23.4856	33.1142	34.6049		37.716	40.644	35.24	38.92
	44	36.741	39.682		20.7933	21.2692	22.2623	23.1973	31.8615	33.3576		36.741	39.682	34.32	37.96
	45	35.766	38.72		20.1679	20.6596	21.9337	22.9005	30.6306	32.1319		35.766	38.72	33.4	37
	46	34.8108	37.774		19.5496	20.0564	21.6023	22.6002	29.432	30.9359		34.8108	37.774	32.48	36.08
	47	33.8556	36.828		18.9351	19.4575	21.2613	22.2912	28.2554	29.762		33.8556	36.828	31.56	35.16
	48	32.9004	35.882		18.3248	18.8631	20.9104	21.9733	27.1012	28.6103		32.9004	35.882	30.64	34.24
	49	31.9452	34.936		17.7188	18.2737	20.5492	21.6463	25.9692	27.481		31.9452	34.936	29.72	33.32
	50	30.99	33.99		17.1174	17.6893	20.1776	21.3099	24.8597	26.374		30.99	33.99	28.8	32.4
	51	30.0564	33.066		16.5252	17.114	19.8039	20.9719	23.7838	25.3		30.0564	33.066	27.92	31.48
	52	29.1228	32.142		15.9382	16.5444	19.4196	20.6245	22.7304	24.2483		29.1228	32.142	27.04	30.56
	53	28.1892	31.218		15.3564	15.9804	19.0244	20.2673	21.6992	23.219		28.1892	31.218	26.16	29.64
	54	27.2556	30.294		14.7799	15.4223	18.618	19.9	20.6903	22.2119		27.2556	30.294	25.28	28.72
	55	26.322	29.37		14.2088	14.8701	18.2	19.5224	19.7035	21.2268		26.322	29.37	24.4	27.8
	56	25.4196	28.462		13.6506	14.3271	17.7847	19.1411	18.7549	20.2714		25.4196	28.462	23.58	26.92
	57	24.5172	27.554		13.0983	13.7903	17.3581	18.7491	17.828	19.3377		24.5172	27.554	22.76	26.04
	58	23.6148	26.646		12.5517	13.2596	16.9197	18.3464	16.9227	18.4257		23.6148	26.646	21.94	25.16
	59	22.7124	25.738		12.011	12.7351	16.4693	17.9326	16.0388	17.535		22.7124	25.738	21.12	24.28
	60	21.81	24.83		11.476	12.2167	16.0065	17.5073	15.176	16.6655		21.81	24.83	20.3	23.4
	61	20.9478	23.952		10.9578	11.7113	15.5525	17.0849	14.3548	15.8311		20.9478	23.952	19.52	22.56
	62	20.0856	23.074		10.4458	11.2123	15.0865	16.6512	13.5541	15.0173		20.0856	23.074	18.74	21.72
	63	19.2234	22.196		9.93984	10.7197	14.6084	16.206	12.7737	14.2238		19.2234	22.196	17.96	20.88
	64	18.3612	21.318		9.43997	10.2333	14.1177	15.7488	12.0133	13.4505		18.3612	21.318	17.18	20.04
	65	17.499	20.44		8.94608	9.75305	13.6142	15.2795	11.2726	12.6969		17.499	20.44	16.4	19.2
	66	16.7146	19.592		8.48175	9.28663	13.1447	14.8143	10.5904	11.9767		16.7146	19.592	15.7	18.42
	67	15.9302	18.744		8.02415	8.82655	12.664	14.3372	9.92694	11.2756		15.9302	18.744	15	17.64
	68	15.1458	17.896		7.57318	8.3727	12.1718	13.8477	9.28194	10.5933		15.1458	17.896	14.3	16.86
	69	14.3614	17.048		7.12875	7.92497	11.6679	13.3456	8.65509	9.9295		14.3614	17.048	13.6	16.08
	70	13.577	16.2		6.69076	7.48324	11.1521	12.8306	8.04607	9.28386		13.577	16.2	12.9	15.3
	71	12.8948	15.416		6.29288	7.06565	10.6934	12.3427	7.50421	8.68502		12.8948	15.416	12.28	14.58
	72	12.2126	14.632		5.9022	6.65451	10.2253	11.8431	6.9788	8.1034		12.2126	14.632	11.66	13.86
	73	11.5304	13.848		5.51864	6.24972	9.74751	11.3317	6.46952	7.53868		11.5304	13.848	11.04	13.14
	74	10.8482	13.064		5.14207	5.85115	9.25983	10.8081	5.97606	6.99053		10.8482	13.064	10.42	12.42
	75	10.166	12.28		4.77239	5.45868	8.76206	10.272	5.49809	6.45864		10.166	12.28	9.8	11.7
	76	9.6222	11.604		4.45762	5.10559	8.35792	9.79953	5.09938	5.98991		9.6222	11.604	9.28	11.1
	77	9.0784	10.928		4.15022	4.7593	7.94713	9.31739	4.71412	5.53606		9.0784	10.928	8.76	10.5
	78	8.5346	10.252		3.8501	4.41967	7.52958	8.82537	4.34201	5.09675		8.5346	10.252	8.24	9.9
	79	7.9908	9.576		3.55713	4.0866	7.10517	8.32328	3.98277	4.67167		7.9908	9.576	7.72	9.3
	80	7.447	8.9		3.2712	3.75995	6.67377	7.8109	3.63608	4.26051		7.447	8.9	7.2	8.7
	81	7.0052	8.364		3.02799	3.48505	6.31807	7.39718	3.34575	3.9212		7.0052	8.364	6.8	8.18
	82	6.5634	7.828		2.7916	3.21694	5.95763	6.97675	3.06613	3.59386		6.5634	7.828	6.4	7.66
	83	6.1216	7.292		2.56191	2.95553	5.59238	6.54952	2.79692	3.2782		6.1216	7.292	6	7.14
	84	5.6798	6.756		2.33878	2.70068	5.22225	6.11535	2.53787	2.97392		5.6798	6.756	5.6	6.62
	85	5.238	6.22		2.1221	2.45227	4.84719	5.67415	2.28871	2.68075		5.238	6.22	5.2	6.1
	86	4.8992	5.826		1.94716	2.25647	4.55618	5.34528	2.09017	2.45343		4.8992	5.826	4.9	5.72
	87	4.5604	5.432		1.778	2.06672	4.26219	5.01249	1.89955	2.23494		4.5604	5.432	4.6	5.34
	88	4.2216	5.038		1.61447	1.88289	3.96521	4.67576	1.71666	2.02505		4.2216	5.038	4.3	4.96
	89	3.8828	4.644		1.45646	1.70485	3.66519	4.33501	1.54125	1.82351		3.8828	4.644	4	4.58
	90	3.544	4.25		1.30384	1.53248	3.3621	3.99022	1.37313	1.6301		3.544	4.25	3.7	4.2
	91	3.2974	3.978		1.18661	1.40396	3.13955	3.7498	1.24528	1.48768		3.2974	3.978	3.5	3.96
	92	3.0508	3.706		1.0738	1.28011	2.91535	3.50741	1.12292	1.35123		3.0508	3.706	3.3	3.72
	93	2.8042	3.434		0.965297	1.16083	2.68949	3.26304	1.00589	1.22059		2.8042	3.434	3.1	3.48
	94	2.5576	3.162		0.860986	1.04599	2.46194	3.01666	0.894007	1.09558		2.5576	3.162	2.9	3.24
	95	2.311	2.89		0.760754	0.935481	2.23271	2.76826	0.78712	0.976017		2.311	2.89	2.7	3
	96	2.141	2.712		0.687607	0.856611	2.07369	2.60461	0.709685	0.891443		2.141	2.712	0	0
	97	1.971	2.534		0.617525	0.780948	1.91386	2.44008	0.635778	0.81062		1.971	2.534	0	0
	98	1.801	2.356		0.550416	0.708401	1.75321	2.27467	0.565282	0.733426		1.801	2.356	0	0
	99	1.631	2.178		0.486191	0.638876	1.59174	2.10837	0.498083	0.659741		1.631	2.178	0	0
	100	1.461	2		0.424762	0.572284	1.42944	1.94118	0.434069	0.589447		1.461	2	0	0

## Sheet: LifeTableOutput
	Life Expectancy Tables (Output)
	Input year:	2003				Source: GAD tables
		PYLL75			PERIOD METHOD			COHORT METHOD			WEST LEVEL 26 - GBD REFERENCE TABLE
	Age attained	Males	Females		Males	Females		Males	Females		Males	Females
	0	74.5	74.5		76.4	80.7		86.3	89.8		80	82.5
	1	73.5	73.5		75.5	79.8		85.28	88.8	(interpolated)	79.358	81.84
	2	72.5	72.5		74.6	78.9		84.26	87.8	(interpolated)	78.3642	80.8675
	3	71.5	71.5		73.7	78		83.24	86.8	(interpolated)	77.3705	79.895
	4	70.5	70.5		72.8	77.1		82.22	85.8	(interpolated)	76.3768	78.9225
	5	69.5	69.5		71.9	76.2		81.2	84.8		75.383	77.95
	6	68.5	68.5		70.92	75.2		80.08	83.7	(interpolated)	74.3864	76.958
	7	67.5	67.5		69.94	74.2		78.96	82.6	(interpolated)	73.3898	75.966
	8	66.5	66.5		68.96	73.2		77.84	81.5	(interpolated)	72.3932	74.974
	9	65.5	65.5		67.98	72.2		76.72	80.4	(interpolated)	71.3966	73.982
	10	64.5	64.5		67	71.2		75.6	79.3		70.4	72.99
	11	63.5	63.5		66	70.22		74.48	78.2	(interpolated)	69.4028	71.996
	12	62.5	62.5		65	69.24		73.36	77.1	(interpolated)	68.4056	71.002
	13	61.5	61.5		64	68.26		72.24	76	(interpolated)	67.4084	70.008
	14	60.5	60.5		63	67.28		71.12	74.9	(interpolated)	66.4112	69.014
	15	59.5	59.5		62	66.3		70	73.8		65.414	68.02
	16	58.5	58.5		61.02	65.3		68.92	72.7	(interpolated)	64.4188	67.032
	17	57.5	57.5		60.04	64.3		67.84	71.6	(interpolated)	63.4236	66.044
	18	56.5	56.5		59.06	63.3		66.76	70.5	(interpolated)	62.4284	65.056
	19	55.5	55.5		58.08	62.3		65.68	69.4	(interpolated)	61.4332	64.068
	20	54.5	54.5		57.1	61.3		64.6	68.3		60.438	63.08
	21	53.5	53.5		56.14	60.32		63.52	67.22	(interpolated)	59.4446	62.098
	22	52.5	52.5		55.18	59.34		62.44	66.14	(interpolated)	58.4512	61.116
	23	51.5	51.5		54.22	58.36		61.36	65.06	(interpolated)	57.4578	60.134
	24	50.5	50.5		53.26	57.38		60.28	63.98	(interpolated)	56.4644	59.152
	25	49.5	49.5		52.3	56.4		59.2	62.9		55.471	58.17
	26	48.5	48.5		51.34	55.42		58.12	61.82	(interpolated)	54.4792	57.19
	27	47.5	47.5		50.38	54.44		57.04	60.74	(interpolated)	53.4874	56.21
	28	46.5	46.5		49.42	53.46		55.96	59.66	(interpolated)	52.4956	55.23
	29	45.5	45.5		48.46	52.48		54.88	58.58	(interpolated)	51.5038	54.25
	30	44.5	44.5		47.5	51.5		53.8	57.5		50.512	53.27
	31	43.5	43.5		46.56	50.52		52.74	56.42	(interpolated)	49.5226	52.292
	32	42.5	42.5		45.62	49.54		51.68	55.34	(interpolated)	48.5332	51.314
	33	41.5	41.5		44.68	48.56		50.62	54.26	(interpolated)	47.5438	50.336
	34	40.5	40.5		43.74	47.58		49.56	53.18	(interpolated)	46.5544	49.358
	35	39.5	39.5		42.8	46.6		48.5	52.1		45.565	48.38
	36	38.5	38.5		41.84	45.64		47.46	51.04	(interpolated)	44.5802	47.41
	37	37.5	37.5		40.88	44.68		46.42	49.98	(interpolated)	43.5954	46.44
	38	36.5	36.5		39.92	43.72		45.38	48.92	(interpolated)	42.6106	45.47
	39	35.5	35.5		38.96	42.76		44.34	47.86	(interpolated)	41.6258	44.5
	40	34.5	34.5		38	41.8		43.3	46.8		40.641	43.53
	41	33.5	33.5		37.08	40.84		42.28	45.74	(interpolated)	39.666	42.568
	42	32.5	32.5		36.16	39.88		41.26	44.68	(interpolated)	38.691	41.606
	43	31.5	31.5		35.24	38.92		40.24	43.62	(interpolated)	37.716	40.644
	44	30.5	30.5		34.32	37.96		39.22	42.56	(interpolated)	36.741	39.682
	45	29.5	29.5		33.4	37		38.2	41.5		35.766	38.72
	46	28.5	28.5		32.48	36.08		37.2	40.5	(interpolated)	34.8108	37.774
	47	27.5	27.5		31.56	35.16		36.2	39.5	(interpolated)	33.8556	36.828
	48	26.5	26.5		30.64	34.24		35.2	38.5	(interpolated)	32.9004	35.882
	49	25.5	25.5		29.72	33.32		34.2	37.5	(interpolated)	31.9452	34.936
	50	24.5	24.5		28.8	32.4		33.2	36.5		30.99	33.99
	51	23.5	23.5		27.92	31.48		32.22	35.48	(interpolated)	30.0564	33.066
	52	22.5	22.5		27.04	30.56		31.24	34.46	(interpolated)	29.1228	32.142
	53	21.5	21.5		26.16	29.64		30.26	33.44	(interpolated)	28.1892	31.218
	54	20.5	20.5		25.28	28.72		29.28	32.42	(interpolated)	27.2556	30.294
	55	19.5	19.5		24.4	27.8		28.3	31.4		26.322	29.37
	56	18.5	18.5		23.58	26.92		27.36	30.44	(interpolated)	25.4196	28.462
	57	17.5	17.5		22.76	26.04		26.42	29.48	(interpolated)	24.5172	27.554
	58	16.5	16.5		21.94	25.16		25.48	28.52	(interpolated)	23.6148	26.646
	59	15.5	15.5		21.12	24.28		24.54	27.56	(interpolated)	22.7124	25.738
	60	14.5	14.5		20.3	23.4		23.6	26.6		21.81	24.83
	61	13.5	13.5		19.52	22.56		22.72	25.66	(interpolated)	20.9478	23.952
	62	12.5	12.5		18.74	21.72		21.84	24.72	(interpolated)	20.0856	23.074
	63	11.5	11.5		17.96	20.88		20.96	23.78	(interpolated)	19.2234	22.196
	64	10.5	10.5		17.18	20.04		20.08	22.84	(interpolated)	18.3612	21.318
	65	9.5	9.5		16.4	19.2		19.2	21.9		17.499	20.44
	66	8.5	8.5		15.7	18.42		18.32	20.92	(interpolated)	16.7146	19.592
	67	7.5	7.5		15	17.64		17.44	19.94	(interpolated)	15.9302	18.744
	68	6.5	6.5		14.3	16.86		16.56	18.96	(interpolated)	15.1458	17.896
	69	5.5	5.5		13.6	16.08		15.68	17.98	(interpolated)	14.3614	17.048
	70	4.5	4.5		12.9	15.3		14.8	17		13.577	16.2
	71	3.5	3.5		12.28	14.58		14.02	16.14	(interpolated)	12.8948	15.416
	72	2.5	2.5		11.66	13.86		13.24	15.28	(interpolated)	12.2126	14.632
	73	1.5	1.5		11.04	13.14		12.46	14.42	(interpolated)	11.5304	13.848
	74	0.5	0.5		10.42	12.42		11.68	13.56	(interpolated)	10.8482	13.064
	75	0	0		9.8	11.7		10.9	12.7		10.166	12.28
	76	0	0		9.28	11.1		10.3	12	(interpolated)	9.6222	11.604
	77	0	0		8.76	10.5		9.7	11.3	(interpolated)	9.0784	10.928
	78	0	0		8.24	9.9		9.1	10.6	(interpolated)	8.5346	10.252
	79	0	0		7.72	9.3		8.5	9.9	(interpolated)	7.9908	9.576
	80	0	0		7.2	8.7		7.9	9.2		7.447	8.9
	81	0	0		6.8	8.18		7.42	8.64	(interpolated)	7.0052	8.364
	82	0	0		6.4	7.66		6.94	8.08	(interpolated)	6.5634	7.828
	83	0	0		6	7.14		6.46	7.52	(interpolated)	6.1216	7.292
	84	0	0		5.6	6.62		5.98	6.96	(interpolated)	5.6798	6.756
	85	0	0		5.2	6.1		5.5	6.4		5.238	6.22
	86	0	0		4.9	5.72		5.18	6	(interpolated)	4.8992	5.826
	87	0	0		4.6	5.34		4.86	5.6	(interpolated)	4.5604	5.432
	88	0	0		4.3	4.96		4.54	5.2	(interpolated)	4.2216	5.038
	89	0	0		4	4.58		4.22	4.8	(interpolated)	3.8828	4.644
	90	0	0		3.7	4.2		3.9	4.4		3.544	4.25
	91	0	0		3.5	3.96		3.68	4.14	(interpolated)	3.2974	3.978
	92	0	0		3.3	3.72		3.46	3.88	(interpolated)	3.0508	3.706
	93	0	0		3.1	3.48		3.24	3.62	(interpolated)	2.8042	3.434
	94	0	0		2.9	3.24		3.02	3.36	(interpolated)	2.5576	3.162
	95	0	0		2.7	3		2.8	3.1		2.311	2.89
											2.141	2.712
											1.971	2.534
											1.801	2.356
											1.631	2.178
											1.461	2

## Sheet: CohortLifeTableMale
ENGLAND & WALES
MALES
Cohort expectations of life (years)																																			Produced by the Government Actuary's Department
Based on assumed calendar year mortality rates from the 2004-based principal projections and historical rates
Attained age (years)	1981	1982	1983	1984	1985	1986	1987	1988	1989	1990	1991	1992	1993	1994	1995	1996	1997	1998	1999	2000	2001	2002	2003	2004	2005	2006	2007	2008	2009	2010	2011	2012	2013	2014	2015	2016	2017	2018	2019	2020	2021	2022	2023	2024	2025	2026	2027	2028	2029
0	82.8	82.9	83.1	83.4	83.5	83.6	83.8	83.9	84.1	84.3	84.5	84.7	84.9	85	85.1	85.3	85.4	85.6	85.7	85.9	86	86.1	86.3	86.4	86.5	86.7	86.8	86.9	87	87.2	87.3	87.4	87.5	87.7	87.8	87.9	88	88.1	88.3	88.4	88.5	88.6	88.8	88.9	89	89.1	89.3	89.4	89.5
5	78.3	78.4	78.6	78.7	78.8	79	79.1	79.2	79.4	79.5	79.7	79.8	79.9	80.1	80.2	80.3	80.5	80.6	80.7	80.8	81	81.1	81.2	81.3	81.5	81.6	81.7	81.8	81.9	82.1	82.2	82.3	82.4	82.5	82.7	82.8	82.9	83	83.1	83.3	83.4	83.5	83.6	83.7	83.9	84	84.1	84.2	84.3
10	72.7	72.9	73	73.1	73.3	73.4	73.5	73.7	73.8	73.9	74.1	74.2	74.3	74.5	74.6	74.7	74.9	75	75.1	75.2	75.4	75.5	75.6	75.8	75.9	76	76.1	76.3	76.4	76.5	76.6	76.7	76.9	77	77.1	77.2	77.3	77.5	77.6	77.7	77.8	77.9	78.1	78.2	78.3	78.4	78.5	78.6	78.8
15	67.3	67.4	67.5	67.6	67.7	67.8	68	68.1	68.2	68.3	68.5	68.6	68.7	68.9	69	69.1	69.3	69.4	69.5	69.7	69.8	69.9	70	70.2	70.3	70.4	70.6	70.7	70.8	70.9	71.1	71.2	71.3	71.4	71.5	71.7	71.8	71.9	72	72.1	72.3	72.4	72.5	72.6	72.7	72.8	73	73.1	73.2
20	62	62.1	62.2	62.3	62.4	62.5	62.6	62.7	62.9	63	63.1	63.2	63.3	63.4	63.6	63.7	63.8	63.9	64.1	64.2	64.3	64.4	64.6	64.7	64.8	64.9	65.1	65.2	65.3	65.4	65.6	65.7	65.8	65.9	66	66.2	66.3	66.4	66.5	66.6	66.8	66.9	67	67.1	67.2	67.3	67.5	67.6	67.7
25	56.8	56.9	57	57.1	57.2	57.3	57.4	57.5	57.6	57.7	57.8	57.9	58	58.1	58.2	58.3	58.4	58.6	58.7	58.8	59	59.1	59.2	59.3	59.4	59.5	59.7	59.8	59.9	60	60.1	60.3	60.4	60.5	60.6	60.7	60.9	61	61.1	61.2	61.3	61.4	61.6	61.7	61.8	61.9	62	62.1	62.3
30	51.6	51.6	51.7	51.8	51.9	52	52.1	52.2	52.3	52.4	52.5	52.6	52.7	52.8	52.9	53	53.2	53.3	53.4	53.5	53.6	53.7	53.8	53.9	54.1	54.2	54.3	54.4	54.5	54.6	54.8	54.9	55	55.1	55.2	55.3	55.4	55.6	55.7	55.8	55.9	56	56.1	56.2	56.4	56.5	56.6	56.7	56.8
35	46.1	46.2	46.4	46.5	46.7	46.8	46.9	47	47.1	47.2	47.3	47.4	47.5	47.6	47.7	47.8	47.9	48	48.1	48.2	48.3	48.4	48.5	48.6	48.7	48.9	49	49.1	49.2	49.3	49.4	49.5	49.6	49.8	49.9	50	50.1	50.2	50.3	50.4	50.5	50.7	50.8	50.9	51	51.1	51.2	51.3	51.4
40	40.5	40.6	40.8	41	41.1	41.4	41.5	41.7	41.8	41.9	42.1	42.2	42.3	42.4	42.5	42.6	42.7	42.8	42.9	43	43.1	43.2	43.3	43.4	43.5	43.6	43.7	43.8	43.9	44	44.1	44.3	44.4	44.5	44.6	44.7	44.8	44.9	45	45.1	45.2	45.4	45.5	45.6	45.7	45.8	45.9	46	46.1
45	34.6	35	35.2	35.4	35.6	35.9	36	36.2	36.4	36.6	36.8	36.9	37.1	37.2	37.3	37.5	37.6	37.7	37.8	37.9	38	38.1	38.2	38.2	38.3	38.4	38.5	38.6	38.7	38.9	39	39.1	39.2	39.3	39.4	39.5	39.6	39.7	39.8	39.9	40	40.1	40.2	40.3	40.5	40.6	40.7	40.8	40.9
50	28.6	28.9	29.3	29.7	30	30.3	30.6	30.9	31	31.2	31.5	31.6	31.8	32	32.2	32.3	32.4	32.6	32.8	32.9	33	33.1	33.2	33.3	33.4	33.5	33.6	33.7	33.8	33.9	34	34.1	34.2	34.3	34.4	34.5	34.6	34.7	34.8	34.9	35	35.1	35.2	35.3	35.4	35.5	35.6	35.7	35.8
55	22.9	23.2	23.5	23.9	24.2	24.6	24.9	25.2	25.6	25.9	26.2	26.4	26.7	26.9	27.1	27.3	27.4	27.6	27.8	27.9	28.1	28.2	28.3	28.5	28.6	28.7	28.8	28.9	29	29.1	29.2	29.3	29.4	29.5	29.6	29.6	29.7	29.8	29.9	30	30.1	30.2	30.3	30.4	30.5	30.6	30.7	30.8	30.9
60	18.1	18.3	18.6	18.8	19	19.2	19.6	19.9	20.2	20.5	20.8	21.1	21.4	21.7	22	22.3	22.6	22.8	23	23.2	23.4	23.5	23.6	23.8	23.9	24	24.1	24.2	24.4	24.5	24.6	24.7	24.8	24.9	25	25	25.1	25.2	25.3	25.4	25.5	25.6	25.7	25.8	25.9	26	26	26.1	26.2
65	14.1	14.3	14.5	15	14.7	14.9	15.1	15.4	15.6	15.8	16	16.3	16.5	16.8	17.1	17.4	17.7	18	18.2	18.5	18.7	19	19.2	19.4	19.5	19.7	19.8	19.9	20	20.1	20.2	20.3	20.4	20.5	20.6	20.7	20.8	20.9	20.9	21	21.1	21.2	21.3	21.4	21.5	21.5	21.6	21.7	21.8
70	10.8	10.9	11	11.1	11.2	11.4	11.5	11.7	12.2	11.9	12.1	12.3	12.5	12.7	12.9	13.1	13.4	13.6	13.8	14.1	14.3	14.5	14.8	15	15.2	15.4	15.6	15.7	15.9	16	16.1	16.2	16.3	16.4	16.4	16.5	16.6	16.7	16.8	16.9	17	17	17.1	17.2	17.3	17.3	17.4	17.5	17.6
75	8.1	8.2	8.2	8.3	8.4	8.5	8.6	8.7	8.8	8.9	9	9.1	9.3	9.8	9.5	9.7	9.9	10.1	10.2	10.4	10.6	10.7	10.9	11.1	11.3	11.4	11.6	11.8	12	12.1	12.3	12.4	12.5	12.6	12.7	12.8	12.9	12.9	13	13.1	13.1	13.2	13.3	13.4	13.4	13.5	13.6	13.6	13.7
80	6	6.1	6.1	6.1	6.2	6.3	6.3	6.4	6.5	6.5	6.6	6.7	6.7	6.8	6.9	6.9	7.1	7.3	7.7	7.4	7.6	7.7	7.9	8	8.2	8.3	8.4	8.5	8.7	8.8	8.9	9	9.2	9.3	9.4	9.5	9.6	9.6	9.7	9.8	9.8	9.9	10	10	10.1	10.1	10.2	10.3	10.3
85	4.5	4.5	4.6	4.6	4.6	4.6	4.7	4.7	4.7	4.8	4.8	4.8	4.9	4.9	5	5	5.1	5.1	5.2	5.3	5.3	5.4	5.5	5.7	5.7	5.8	5.9	6	6.1	6.2	6.3	6.3	6.4	6.5	6.6	6.7	6.8	6.8	6.9	7	7	7.1	7.1	7.2	7.2	7.3	7.3	7.4	7.4
90	3.4	3.4	3.3	3.5	3.4	3.5	3.6	3.5	3.6	3.5	3.5	3.6	3.5	3.6	3.6	3.6	3.7	3.7	3.8	3.8	3.9	3.9	3.9	3.9	4	4	4.1	4.1	4.2	4.3	4.4	4.4	4.5	4.5	4.6	4.7	4.7	4.8	4.8	4.9	4.9	5	5	5.1	5.1	5.1	5.2	5.2	5.3
95	2.6	2.6	2.6	2.6	2.6	2.6	2.7	2.5	2.6	2.5	2.6	2.6	2.6	2.7	2.5	2.6	2.7	2.7	2.6	2.7	2.7	2.8	2.8	2.9	2.9	2.9	2.9	2.9	3	3	3.1	3.1	3.1	3.2	3.2	3.3	3.3	3.4	3.4	3.4	3.5	3.5	3.5	3.6	3.6	3.6	3.7	3.7	3.7
[truncated: 25 more columns]

## Sheet: CohortLifeTableFemale
ENGLAND & WALES
FEMALES
Cohort expectations of life (years)																																			Produced by the Government Actuary's Department
Based on assumed calendar year mortality rates from the 2004-based principal projections and historical rates
Attained age (years)	1981	1982	1983	1984	1985	1986	1987	1988	1989	1990	1991	1992	1993	1994	1995	1996	1997	1998	1999	2000	2001	2002	2003	2004	2005	2006	2007	2008	2009	2010	2011	2012	2013	2014	2015	2016	2017	2018	2019	2020	2021	2022	2023	2024	2025	2026	2027	2028	2029
0	86.9	87	87.2	87.3	87.5	87.6	87.7	87.9	88	88.2	88.3	88.5	88.6	88.8	88.9	89	89.1	89.2	89.3	89.4	89.6	89.7	89.8	89.9	90	90.1	90.2	90.4	90.5	90.6	90.7	90.8	90.9	91	91.1	91.2	91.3	91.4	91.5	91.7	91.8	91.9	92	92.1	92.2	92.3	92.4	92.5	92.6
5	82.3	82.4	82.6	82.7	82.8	82.9	83	83.1	83.2	83.3	83.5	83.6	83.7	83.8	83.9	84	84.1	84.2	84.3	84.4	84.5	84.6	84.8	84.9	85	85.1	85.2	85.3	85.4	85.5	85.6	85.7	85.8	85.9	86	86.1	86.2	86.3	86.5	86.6	86.7	86.8	86.9	87	87.1	87.2	87.3	87.4	87.5
10	76.9	77	77.1	77.2	77.3	77.4	77.5	77.6	77.7	77.8	77.9	78.1	78.2	78.3	78.4	78.5	78.6	78.7	78.8	78.9	79	79.1	79.3	79.4	79.5	79.6	79.7	79.8	79.9	80	80.1	80.2	80.3	80.4	80.5	80.6	80.7	80.9	81	81.1	81.2	81.3	81.4	81.5	81.6	81.7	81.8	81.9	82
15	71.4	71.5	71.6	71.7	71.8	71.9	72.1	72.1	72.3	72.4	72.5	72.6	72.7	72.8	72.9	73	73.1	73.2	73.3	73.4	73.5	73.7	73.8	73.9	74	74.1	74.2	74.3	74.4	74.5	74.6	74.7	74.8	74.9	75	75.1	75.2	75.4	75.5	75.6	75.7	75.8	75.9	76	76.1	76.2	76.3	76.4	76.5
20	66	66.1	66.2	66.3	66.4	66.5	66.6	66.7	66.8	67	67	67.2	67.2	67.4	67.5	67.6	67.7	67.8	67.9	68	68.1	68.2	68.3	68.4	68.5	68.6	68.7	68.8	68.9	69	69.2	69.3	69.4	69.5	69.6	69.7	69.8	69.9	70	70.1	70.2	70.3	70.4	70.5	70.6	70.7	70.8	70.9	71
25	60.6	60.7	60.8	60.9	61	61.1	61.2	61.3	61.4	61.5	61.6	61.7	61.8	61.9	62	62.1	62.3	62.3	62.5	62.6	62.7	62.8	62.9	63	63.1	63.2	63.3	63.4	63.5	63.6	63.7	63.8	63.9	64	64.1	64.2	64.3	64.4	64.5	64.6	64.7	64.9	65	65.1	65.2	65.3	65.4	65.5	65.6
30	55.2	55.4	55.4	55.5	55.7	55.7	55.8	55.9	56	56.1	56.2	56.3	56.4	56.5	56.6	56.7	56.8	56.9	57	57.2	57.3	57.4	57.5	57.6	57.7	57.8	57.9	58	58.1	58.2	58.3	58.4	58.5	58.6	58.7	58.8	58.9	59	59.1	59.2	59.3	59.4	59.5	59.6	59.7	59.8	59.9	60	60.1
35	49.8	49.9	50	50.2	50.3	50.4	50.5	50.6	50.7	50.8	50.9	51	51.1	51.2	51.3	51.4	51.5	51.6	51.7	51.8	51.9	52	52.1	52.2	52.3	52.4	52.5	52.6	52.7	52.8	52.9	53	53.1	53.2	53.3	53.4	53.5	53.6	53.7	53.8	53.9	54	54.1	54.2	54.3	54.4	54.5	54.6	54.7
40	44.3	44.5	44.6	44.7	44.8	45	45.1	45.2	45.4	45.5	45.6	45.7	45.8	45.9	46	46.1	46.2	46.3	46.4	46.5	46.6	46.7	46.8	46.9	47	47.1	47.2	47.3	47.4	47.5	47.6	47.7	47.8	47.9	48	48.1	48.2	48.3	48.4	48.5	48.6	48.7	48.8	48.9	49	49.1	49.2	49.3	49.4
45	38.6	38.9	39.1	39.3	39.4	39.6	39.8	39.9	40	40.1	40.3	40.4	40.5	40.6	40.7	40.9	41	41.1	41.2	41.3	41.4	41.5	41.5	41.6	41.7	41.8	41.9	42	42.1	42.2	42.3	42.4	42.5	42.6	42.7	42.8	42.9	43	43.1	43.2	43.3	43.4	43.5	43.6	43.7	43.8	43.9	44	44.1
50	32.6	33	33.3	33.6	33.8	34.1	34.4	34.6	34.8	34.9	35.1	35.2	35.3	35.4	35.6	35.7	35.8	35.9	36	36.1	36.3	36.4	36.5	36.6	36.7	36.7	36.8	36.9	37	37.1	37.2	37.3	37.4	37.5	37.6	37.7	37.8	37.8	37.9	38	38.1	38.2	38.3	38.4	38.5	38.6	38.7	38.8	38.9
55	27.1	27.3	27.6	27.8	28	28.3	28.6	28.9	29.2	29.5	29.7	30	30.2	30.3	30.5	30.7	30.8	30.9	31	31.1	31.2	31.3	31.4	31.5	31.7	31.8	31.9	32	32.1	32.1	32.2	32.3	32.4	32.5	32.6	32.7	32.8	32.9	32.9	33	33.1	33.2	33.3	33.4	33.5	33.6	33.7	33.8	33.9
60	22.4	22.5	22.6	22.7	22.9	23	23.3	23.5	23.7	23.9	24.2	24.5	24.8	25	25.3	25.5	25.7	25.9	26.1	26.2	26.4	26.5	26.6	26.7	26.8	26.9	27	27.1	27.2	27.3	27.4	27.5	27.6	27.7	27.8	27.9	27.9	28	28.1	28.2	28.3	28.4	28.4	28.5	28.6	28.7	28.8	28.9	29
65	18.1	18.1	18.3	18.6	18.3	18.6	18.7	18.8	18.9	19.1	19.2	19.4	19.6	19.8	20	20.2	20.5	20.8	21	21.3	21.5	21.7	21.9	22	22.2	22.3	22.4	22.5	22.6	22.7	22.7	22.8	22.9	23	23.1	23.2	23.3	23.4	23.5	23.5	23.6	23.7	23.8	23.9	23.9	24	24.1	24.2	24.3
70	14.3	14.3	14.4	14.4	14.5	14.6	14.6	14.8	15.1	14.8	15	15.2	15.3	15.4	15.5	15.6	15.8	16	16.2	16.4	16.6	16.8	17	17.2	17.4	17.6	17.8	18	18.1	18.2	18.3	18.4	18.5	18.6	18.6	18.7	18.8	18.9	19	19.1	19.1	19.2	19.3	19.4	19.4	19.5	19.6	19.7	19.7
75	10.8	10.9	10.9	11	11.1	11.1	11.2	11.3	11.3	11.4	11.4	11.4	11.6	11.9	11.6	11.8	12	12.1	12.2	12.3	12.4	12.5	12.7	12.8	13	13.1	13.3	13.5	13.7	13.9	14	14.2	14.3	14.4	14.5	14.6	14.6	14.7	14.8	14.9	14.9	15	15.1	15.1	15.2	15.3	15.3	15.4	15.5
80	7.9	8	8	8.1	8.1	8.2	8.2	8.3	8.3	8.4	8.4	8.4	8.5	8.5	8.5	8.6	8.6	8.8	9	8.8	9	9.1	9.2	9.3	9.4	9.5	9.6	9.7	9.8	9.9	10	10.2	10.3	10.5	10.6	10.7	10.8	10.9	11	11.1	11.1	11.2	11.3	11.3	11.4	11.4	11.5	11.6	11.6
85	5.6	5.6	5.7	5.8	5.7	5.8	5.9	5.9	5.9	6	6	6	6	6.1	6.1	6.2	6.1	6.2	6.2	6.2	6.2	6.3	6.4	6.5	6.5	6.5	6.6	6.7	6.8	6.8	6.9	7	7.1	7.2	7.2	7.3	7.4	7.5	7.6	7.7	7.8	7.9	8	8	8.1	8.1	8.2	8.2	8.3
90	4	4	4	4.1	4	4.1	4.1	4.2	4.2	4.2	4.2	4.2	4.2	4.3	4.2	4.3	4.3	4.3	4.3	4.3	4.4	4.4	4.4	4.4	4.4	4.4	4.4	4.5	4.5	4.6	4.6	4.7	4.7	4.8	4.9	4.9	5	5	5.1	5.2	5.2	5.3	5.3	5.4	5.5	5.5	5.6	5.6	5.6
95	2.9	3	2.9	2.9	3	3	3.1	3	3	2.9	3	3	3	3	3	3	3	3	3	3.1	3.1	3.1	3.1	3.1	3.1	3.1	3.1	3.1	3.1	3.2	3.2	3.2	3.2	3.3	3.3	3.3	3.4	3.4	3.5	3.5	3.5	3.6	3.6	3.7	3.7	3.7	3.8	3.8	3.8
[truncated: 25 more columns]

[truncated: 27 more sheets: PeriodLifeTableMale, PeriodLifeTableFemale, Attributable_Deaths, Deaths_from_causes_of_interest, BMISetup, BMIProjections_for_PAFs, PopEstimates, PAFs_for_causes_of_interest, Summary_of_Relative_Risks, Colorectal_ca, Breast_ca, Corpus_uteri_ca, Diabetes, Hypertensive_heart_dis, Ischaemic_heart_dis, Cerebrovasc_dis, Osteoarthritis, Deaths_2001, Deaths_2002, Deaths_2003 …]
